# Supplementary material for: A Distributed Whole Genome Sequencing Benchmark Study
Source: Front Genet. 2020 Dec 1;11:612515. doi: 10.3389/fgene.2020.612515 (PMC7736078; doi:10.3389/fgene.2020.612515)
Supplement: Supplementary file 3 [file Table_1.XLSX]

## Sheet: Sheet1
Sequencing	Pipeline	Sample	Replicate	Base_Error	Average_Insert_Size	Insert_size_standard_deviation	Mapped_and_Paired_Count	AT_Dropout	GC_Dropout	Percent_Paired	Mean_Coverage	Median_Insert_Size	Percentage_of_Reads_with_Insertion	Percentage_of_Reads_with_Deletion	Percentage_of_InDels_in_Homopolymers
sVAN	pVAN	HG004	1	0.00755932	373.4	105.3	773788744	1.56572	1.17864	96.4	31.9496	364	1.56	1.68	57.1
sVAN	pVAN	HG004	2	0.0102648	389.9	110.4	826019862	1.64776	1.02107	96.4	35.8687	380	1.59	1.69	56.04
sVAN	pVAN	HG004	3	0.0094508	392.6	110	870263140	1.3712	1.66052	96	36.3327	383	1.56	1.69	56.09
sVAN	pVAN	HG003	1	0.00817627	383.2	111	812060336	1.74693	1.0764	96.5	33.44	372	1.56	1.68	56.81
sVAN	pVAN	HG003	2	0.0102762	395.6	113	829705210	1.88063	0.86676	96.6	35.6887	385	1.59	1.7	56.04
sVAN	pVAN	HG003	3	0.00850044	388.1	110	902830306	1.91486	0.79206	97.2	37.5915	378	1.56	1.69	56.23
sVAN	pVAN	HG002	1	0.00816759	374.1	104.4	783330288	1.69027	1.05664	96.4	33.3184	366	1.61	1.73	56.55
sVAN	pVAN	HG002	2	0.0101056	402	114.6	766076812	1.7786	0.958814	96.6	33.2107	392	1.62	1.72	55.74
sVAN	pVAN	HG002	3	0.00941639	398	110.8	786395744	1.77488	0.964467	95.9	32.7352	391	1.57	1.69	55.83
sVAN	pMTL	HG004	1	0.0057216	375.3	103.1	776746728	1.33868	0.951696	97.9	36.3813	380	1.22	1.37	59.91
sVAN	pMTL	HG004	2	0.00841687	392	107.9	829335928	1.43382	0.811618	98.2	35.8477	380	1.32	1.47	59.69
sVAN	pMTL	HG004	3	0.00752897	394.7	107.7	873256896	1.19231	1.41242	98.3	36.2913	383	1.29	1.46	59.77
sVAN	pMTL	HG003	1	0.0063042	385.4	108.9	813587614	1.46954	0.937417	98.2	34.3011	368	1.22	1.39	60.16
sVAN	pMTL	HG003	2	0.00840391	398	110.8	831396168	1.60884	0.736176	98.3	35.6105	386	1.33	1.49	59.77
sVAN	pMTL	HG003	3	0.00660143	390.3	108	904765094	1.6399	0.662087	98.4	37.5202	379	1.3	1.47	60.06
sVAN	pMTL	HG002	1	0.00629075	376.1	102	784349098	1.39774	0.930317	98	33.2417	366	1.34	1.52	60.33
sVAN	pMTL	HG002	2	0.0082185	404.4	112.4	767299710	1.49831	0.836049	98.1	33.11	393	1.34	1.5	59.47
sVAN	pMTL	HG002	3	0.00753211	400.4	108.6	787377770	1.50076	0.841992	98.2	32.6357	391	1.31	1.48	59.47
sVAN	pTOR	HG004	1	2.36169e-09	375.3	103.2	777137220	1.34408	0.9548	97.6	32.0508	364	1.3	1.47	60.62
sVAN	pTOR	HG004	2	5.49107e-09	392	108	829709728	1.43971	0.813308	97.6	35.9905	380	1.33	1.48	59.53
sVAN	pTOR	HG004	3	7.15045e-09	394.7	107.8	873885152	1.19573	1.41467	97.2	36.446	383	1.3	1.47	59.58
sVAN	pTOR	HG003	1	4.63478e-09	385.4	109	813970266	1.47544	0.939887	97.4	33.4981	373	1.31	1.48	60.52
sVAN	pTOR	HG003	2	4.34742e-09	398.1	111	831753422	1.61504	0.73791	97.5	35.7544	386	1.34	1.5	59.59
sVAN	pTOR	HG003	3	6.15778e-09	390.3	108.1	905033456	1.64497	0.664211	98.1	37.6649	379	1.31	1.48	59.9
sVAN	pTOR	HG002	1	2.43434e-09	376.1	102.1	784808804	1.40389	0.93341	97.3	33.3578	366	1.35	1.53	60.19
sVAN	pTOR	HG002	2	3.83861e-09	404.5	112.4	767637750	1.50449	0.838398	97.5	33.2561	393	1.35	1.52	59.3
sVAN	pTOR	HG002	3	6.06663e-09	400.4	108.8	788004808	1.50676	0.84488	96.8	32.7769	391	1.32	1.49	59.3
sMTL	pVAN	HG004	1	0.00691213	345	105.2	906911830	2.69303	0.443399	96.8	41.7619	337	1.64	1.76	59.48
sMTL	pVAN	HG004	2	0.0128376	303.5	91.4	683810710	3.35323	0.512405	96.4	31.6297	295	1.58	1.7	56.7
sMTL	pVAN	HG004	3	0.00751183	303.2	104.8	816007132	2.30326	1.13201	95.9	37.3257	290	1.65	1.74	58.27
sMTL	pVAN	HG003	1	0.00729996	305.1	102.3	884837992	2.49698	0.585893	97.1	40.6887	295	1.64	1.77	59.32
sMTL	pVAN	HG003	2	0.0123565	293.6	94	671774778	2.67656	0.651361	96.1	30.9343	285	1.58	1.71	56.86
sMTL	pVAN	HG003	3	0.00791086	295.4	101.4	894397918	2.37882	0.871938	96.4	40.9474	283	1.64	1.78	58.75
sMTL	pVAN	HG002	1	0.00707343	304.1	113.1	872539542	3.70391	0.060274	97.1	40.0574	293	1.61	1.74	59.19
sMTL	pVAN	HG002	2	0.00854134	316.5	103.2	861975608	3.12653	0.241018	96.5	39.6489	302	1.64	1.75	58.28
sMTL	pVAN	HG002	3	0.00804362	325.8	124.3	842081496	2.28468	0.993175	96.4	38.8872	309	1.64	1.76	58.09
sMTL	pMTL	HG004	1	0.00530141	346.4	103.4	910475896	2.52431	0.297206	98.4	41.9865	337	1.38	1.55	63.04
sMTL	pMTL	HG004	2	0.0110687	304.2	88.3	686123610	3.19716	0.352166	98.1	31.6829	295	1.32	1.46	60.38
sMTL	pMTL	HG004	3	0.00641426	309.6	91.7	793496422	3.13955	0.387347	98.2	36.6247	299	1.36	1.51	62.13
sMTL	pMTL	HG003	1	0.00558695	306.3	100.8	886165046	2.25029	0.457535	98.3	40.8573	295	1.4	1.57	62.96
sMTL	pMTL	HG003	2	0.0105226	293.5	89.8	672692094	2.44321	0.520449	98	30.936	285	1.34	1.49	60.6
sMTL	pMTL	HG003	3	0.00616749	295.6	97.8	895674244	2.13053	0.730627	98.1	41.0912	283	1.4	1.56	62.44
sMTL	pMTL	HG002	1	0.00539698	305.4	112.3	873406046	3.53633	0.017736	98.3	40.1709	293	1.37	1.53	62.94
sMTL	pMTL	HG002	2	0.00686446	316.5	99.4	862925534	2.90943	0.167984	98.1	39.7422	302	1.38	1.54	62.14
sMTL	pMTL	HG002	3	0.00631555	326.6	122.1	842864400	1.99738	0.871742	97.9	38.975	309	1.38	1.54	61.88
sMTL	pTOR	HG004	1	7.67547e-09	346.5	103.4	910659860	2.52827	0.298043	97.9	42.1033	338	1.39	1.56	62.89
sMTL	pTOR	HG004	2	6.05199e-09	309.6	91.8	793945486	3.14146	0.388058	97.2	36.7526	299	1.37	1.52	62.01
sMTL	pTOR	HG004	3	5.46257e-09	304	101.9	818739780	2.09858	0.911627	96.9	37.6281	290	1.38	1.53	61.63
sMTL	pTOR	HG003	1	6.60292e-09	306.4	100.8	886371814	2.25297	0.458272	97.9	40.9702	295	1.41	1.58	62.78
sMTL	pTOR	HG003	2	5.1948e-09	293.5	89.8	673042496	2.44529	0.521044	97.2	31.1226	285	1.35	1.51	60.17
sMTL	pTOR	HG003	3	6.3663e-09	295.7	97.9	895903240	2.1328	0.731756	97.4	41.209	284	1.41	1.57	62.24
sMTL	pTOR	HG002	1	7.4381e-09	305.3	112	873700944	3.53915	0.017999	97.9	40.2853	293	1.38	1.54	62.68
sMTL	pTOR	HG002	2	5.63951e-09	316.5	99.4	863249544	2.91248	0.168487	97.5	39.8565	302	1.39	1.54	61.98
sMTL	pTOR	HG002	3	4.17081e-09	326.6	122	843255092	1.99938	0.872642	97.2	39.1048	309	1.39	1.55	61.65
sTOR	pVAN	HG004	1	0.00817297	411.5	82.8	925580612	1.57716	1.18247	95.4	39.2417	408	1.61	1.7	57
sTOR	pVAN	HG004	2	0.0111312	394.3	83.8	874619384	1.508	1.50611	95.5	35.574	390	1.55	1.64	55.54
sTOR	pVAN	HG004	3	0.0116799	387.3	83.1	856312656	1.48795	1.58578	95.2	35.2603	383	1.57	1.66	55.53
sTOR	pVAN	HG003	1	0.00799835	392.9	80.5	962455142	1.78994	0.862914	95.3	38.5638	388	1.53	1.65	57.39
sTOR	pVAN	HG003	2	0.0112812	384.5	82.6	827743704	1.6328	1.45092	94.9	32.5939	381	1.51	1.61	55.38
sTOR	pVAN	HG003	3	0.010376	378.4	83.8	855360586	1.67118	1.32166	95.3	34.5025	374	1.54	1.65	55.75
sTOR	pVAN	HG002	1	0.00784868	378.2	77.8	945547750	1.83047	0.697858	95.9	39.251	375	1.59	1.69	57.19
sTOR	pVAN	HG002	2	0.0102302	386	85.3	908070498	1.69946	1.18623	95.9	36.4385	382	1.53	1.62	55.44
sTOR	pVAN	HG002	3	0.0106933	381.6	80	897707322	1.61738	1.30162	95.7	36.1856	378	1.53	1.62	55.37
sTOR	pMTL	HG004	1	0.00642981	413.5	79.7	929933954	1.38734	0.965825	98.3	39.5171	408	1.34	1.49	60.43
sTOR	pMTL	HG004	2	0.00925212	396.3	80.7	878630424	1.33048	1.27294	98.5	35.7365	390	1.27	1.42	59.08
sTOR	pMTL	HG004	3	0.00978664	389.2	80.1	860204822	1.30621	1.34865	98.4	35.4252	383	1.29	1.45	58.97
sTOR	pMTL	HG003	1	0.00626539	394.7	77.9	964741226	1.53069	0.732091	98.3	38.7347	389	1.28	1.45	60.97
sTOR	pMTL	HG003	2	0.00939365	386.4	79.8	829878722	1.40237	1.31268	98.5	32.6739	381	1.24	1.4	59.05
sTOR	pMTL	HG003	3	0.00854547	380.4	81.4	857513664	1.42836	1.18239	98.3	34.6262	374	1.28	1.44	59.39
sTOR	pMTL	HG002	1	0.00610618	379.8	75.4	947347006	1.53514	0.583011	98.4	39.4206	375	1.32	1.49	60.73
sTOR	pMTL	HG002	2	0.00840383	388	82.3	909893182	1.42641	1.06325	98.5	36.5493	383	1.26	1.42	59.16
sTOR	pMTL	HG002	3	0.00884417	383.4	77.1	899600450	1.36274	1.17911	98.6	36.2794	378	1.27	1.42	59.05
sTOR	pTOR	HG004	1	2.90687e-09	413.5	79.7	930010766	1.39066	0.96667	96.6	39.6344	408	1.35	1.5	60.28
sTOR	pTOR	HG004	2	5.89304e-09	396.3	80.7	878709018	1.3338	1.27411	96.7	35.931	390	1.28	1.44	58.78
sTOR	pTOR	HG004	3	3.99786e-09	389.3	80.2	860293560	1.30876	1.34998	96.5	35.6164	383	1.31	1.46	58.67
sTOR	pTOR	HG003	1	3.13662e-09	394.8	77.9	964838146	1.53593	0.733169	96.3	38.8528	389	1.29	1.46	60.83
sTOR	pTOR	HG003	2	4.62998e-09	386.5	79.9	829960226	1.40675	1.31406	96	32.8657	382	1.26	1.42	58.76
sTOR	pTOR	HG003	3	1.5942e-08	380.5	81.4	857617628	1.43345	1.18383	96.3	34.7941	374	1.29	1.46	59.14
sTOR	pTOR	HG002	1	4.07252e-09	379.9	75.4	947427522	1.53913	0.583711	96.9	39.53	375	1.33	1.5	60.61
sTOR	pTOR	HG002	2	3.08566e-09	388.1	82.4	909983188	1.43169	1.06469	96.8	36.7283	383	1.28	1.43	58.91
sTOR	pTOR	HG002	3	3.0592e-09	383.5	77.1	899652770	1.36642	1.18006	96.7	36.4697	378	1.28	1.44	58.76

## Sheet: README
Supplementary Table 1
The quality metrics for each of the datasets are generated by downloadable tools. Below we have listed each metric along with a link to the generating tool where details can be found
Metric	Generating Tool
Base_Error	SAMTools
Average_Insert_Size	SAMTools
Insert_size_standard_deviation	SAMTools
Mapped_and_Paired_Count	SAMTools
AT_Dropout	Picard/GATK
GC_Dropout	Picard/GATK
Percent_Paired	Qualimap
Mean_Coverage	Qualimap
Median_Insert_Size	Qualimap
Percentage_of_Reads_with_Insertion	Qualimap
Percentage_of_Reads_with_Deletion	Qualimap
Percentage_of_InDels_in_Homopolymers	Qualimap
