# Supplementary material for: A Distributed Whole Genome Sequencing Benchmark Study
Source: Front Genet. 2020 Dec 1;11:612515. doi: 10.3389/fgene.2020.612515 (PMC7736078; doi:10.3389/fgene.2020.612515)
Supplement: Supplementary file 4 [file Table_2.XLSX]

## Sheet: README
Supplementary Table 2
Each of the 3 sheets in this file (Replicate, Sequencing, Pipeline) contain 27 rows where each is describing the intersection of variant calls when keeping 3 variables constant and varying the other
For example, the "Replicate" sheet shows results for all 27 combinations of sample, centre, and pipeline, when comparing the results from the replicates. In that sheet the intersections are as follows:
rep1_rep2_rep3 - the fraction of total variants called in replicates 1, 2 and 3
rep2_rep3 - the fraction of total variants called only in replicates 2 and 3
rep1_rep3 - the fraction of total variants called only in replicates 1 and 3
rep3 - the fraction of total variants called only in replicate 3
rep1_rep2 - the fraction of total variants called only in replicates 2 and 3
rep2 - the fraction of total variants called only in replicate 2
rep1 - the fraction of total variants called only in replicate 2

## Sheet: Replicate
sample	center	pipeline	rep1_rep2_rep3	rep2_rep3	rep1_rep3	rep3	rep1_rep2	rep2	rep1
HG002	sVAN	pVAN	93.5191	1.1568	1.0865	1.1254	0.9958	1.1001	1.0163
HG002	sVAN	pMTL	93.5965	1.1725	0.8882	1.35	0.6241	1.2516	1.117
HG002	sVAN	pTOR	93.6514	1.2842	1.0753	1.2954	0.6861	1.0268	0.9807
HG002	sMTL	pVAN	93.5004	0.9778	1.021	1.187	1.0618	1.2092	1.0429
HG002	sMTL	pMTL	93.9743	0.8037	0.8387	1.1445	0.8291	1.2887	1.121
HG002	sMTL	pTOR	93.9905	0.9083	0.9812	1.0322	0.9492	1.0992	1.0394
HG002	sTOR	pVAN	94.0985	1.0602	1.1559	1.0914	0.7726	0.8996	0.9218
HG002	sTOR	pMTL	93.9156	0.9424	1.0321	1.2833	0.5672	1.0923	1.1671
HG002	sTOR	pTOR	93.9087	1.097	1.2193	1.3197	0.586	0.8909	0.9784
HG003	sVAN	pVAN	93.8898	1.0803	0.8949	1.0385	1.0534	1.0751	0.9681
HG003	sVAN	pMTL	93.4656	1.0996	0.6735	1.3533	0.822	1.42	1.166
HG003	sVAN	pTOR	93.7614	1.1693	0.8036	1.1383	0.9473	1.1614	1.0187
HG003	sMTL	pVAN	92.5114	2.2264	0.7704	1.3152	0.7599	1.3463	1.0704
HG003	sMTL	pMTL	92.7876	2.2968	0.5775	1.4685	0.5065	1.3934	0.9697
HG003	sMTL	pTOR	92.67	2.7021	0.6154	1.4328	0.5442	1.3162	0.7193
HG003	sTOR	pVAN	93.7052	1.3847	1.0762	1.1897	0.7617	0.9743	0.9083
HG003	sTOR	pMTL	93.4444	1.3168	0.9478	1.4236	0.5474	1.2295	1.0905
HG003	sTOR	pTOR	93.3971	1.5728	1.0874	1.4918	0.5659	1.0286	0.8563
HG004	sVAN	pVAN	93.7307	1.0824	0.9745	1.0657	1.1055	1.0663	0.9748
HG004	sVAN	pMTL	93.547	1.0854	0.8108	1.3688	0.7616	1.282	1.1444
HG004	sVAN	pTOR	93.6826	1.1659	0.9571	1.2278	0.8468	1.0794	1.0405
HG004	sMTL	pVAN	92.5661	2.2049	0.9659	1.4807	0.6827	1.1462	0.9535
HG004	sMTL	pMTL	92.5416	2.3045	0.7438	1.7647	0.4406	1.2682	0.9366
HG004	sMTL	pTOR	93.6686	1.2691	1.1025	1.3153	0.6885	1.0401	0.9159
HG004	sTOR	pVAN	93.8987	1.1705	1.2225	1.2034	0.7196	0.8947	0.8908
HG004	sTOR	pMTL	93.4969	1.1165	1.1156	1.4715	0.5427	1.1457	1.1111
HG004	sTOR	pTOR	93.5001	1.275	1.311	1.53	0.5563	0.9126	0.915

## Sheet: Pipeline
sample	replicate	sample	pMTL_pTOR_pVAN	pTOR_pVAN	pMTL_pVAN	pVAN	pMTL_pTOR	pTOR	pMTL
HG002	rep1	sVAN	89.0801	0.0366	0.4319	3.4358	5.8438	0.2023	0.9695
HG002	rep1	sMTL	89.7337	0.0233	0.4067	3.3033	5.4423	0.16	0.9307
HG002	rep1	sTOR	89.8909	0.0305	0.361	3.2066	5.486	0.1888	0.8361
HG002	rep2	sVAN	89.527	0.0362	0.5339	3.4087	5.2991	0.2014	0.9937
HG002	rep2	sMTL	89.8958	0.0311	0.4164	3.1711	5.4141	0.1735	0.898
HG002	rep2	sTOR	89.5025	0.0329	0.524	3.3307	5.372	0.1998	1.0381
HG002	rep3	sVAN	89.3713	0.0348	0.5499	3.357	5.3729	0.1883	1.1258
HG002	rep3	sMTL	89.6511	0.0264	0.4401	3.2855	5.4196	0.1694	1.0079
HG002	rep3	sTOR	89.4825	0.0427	0.5667	3.3253	5.3046	0.2142	1.064
HG003	rep1	sVAN	88.8818	0.0375	0.5222	3.4861	5.7501	0.2062	1.116
HG003	rep1	sMTL	89.868	0.0292	0.3855	3.1882	5.4645	0.1744	0.8902
HG003	rep1	sTOR	89.8031	0.031	0.3679	3.164	5.5748	0.2003	0.8589
HG003	rep2	sVAN	89.5601	0.0315	0.4961	3.3513	5.3791	0.1862	0.9957
HG003	rep2	sMTL	89.3537	0.0468	0.7498	3.5333	5.03	0.1727	1.1137
HG003	rep2	sTOR	89.3724	0.0353	0.6361	3.3528	5.3273	0.1767	1.0994
HG003	rep3	sVAN	89.2748	0.0446	0.498	3.2604	5.4335	0.2484	1.2402
HG003	rep3	sMTL	89.7864	0.0309	0.4139	3.2931	5.3901	0.1786	0.907
HG003	rep3	sTOR	89.4228	0.0322	0.5395	3.3027	5.4395	0.1974	1.0659
HG004	rep1	sVAN	88.9787	0.0356	0.4643	3.4369	5.8385	0.1994	1.0465
HG004	rep1	sMTL	89.9717	0.0241	0.3553	3.0428	5.5454	0.1578	0.9029
HG004	rep1	sTOR	89.786	0.035	0.393	3.155	5.4807	0.2154	0.9349
HG004	rep2	sVAN	89.7108	0.0273	0.4975	3.3052	5.3484	0.1727	0.9381
HG004	rep2	sMTL	87.5991	0.5222	0.6674	2.8375	4.4884	2.3341	1.5513
HG004	rep2	sTOR	89.5417	0.0319	0.6001	3.2789	5.2851	0.1819	1.0805
HG004	rep3	sVAN	89.5064	0.0356	0.5221	3.2728	5.3638	0.1937	1.1056
HG004	rep3	sMTL	88.2173	0.2196	0.8702	2.8965	4.4524	1.5209	1.8231
HG004	rep3	sTOR	89.4719	0.0303	0.6162	3.2684	5.3027	0.1781	1.1323

## Sheet: Sequencing
sample	replicate	pipeline	sMTL_sTOR_sVAN	sTOR_sVAN	sMTL_sVAN	sVAN	sMTL_sTOR	sTOR	sMTL
HG002	rep1	pVAN	93.1777	1.5832	0.7608	1.071	1.0631	1.104	1.2402
HG002	rep1	pMTL	93.8594	1.2907	0.5942	1.2332	0.7266	1.1621	1.1338
HG002	rep1	pTOR	93.871	1.4472	0.6731	1.0508	0.8634	1.113	0.9814
HG002	rep2	pVAN	93.1963	1.3858	0.9606	1.0712	1.1109	1.0709	1.2041
HG002	rep2	pMTL	93.254	1.0374	0.8256	1.1924	1.029	1.3411	1.3204
HG002	rep2	pTOR	93.259	1.1189	0.9685	1.0394	1.1713	1.1501	1.2929
HG002	rep3	pVAN	93.097	1.3593	1.0594	1.1374	1.052	1.0232	1.2717
HG002	rep3	pMTL	93.2433	1.0349	0.9608	1.3338	0.838	1.2255	1.3636
HG002	rep3	pTOR	93.3371	1.1116	1.091	1.1266	1.0084	1.0578	1.2675
HG003	rep1	pVAN	93.4512	1.3771	0.8085	1.0727	1.048	1.09	1.1525
HG003	rep1	pMTL	93.6425	1.1296	0.6399	1.3301	0.835	1.2718	1.1512
HG003	rep1	pTOR	93.7333	1.2234	0.7091	1.0159	1.0511	1.2214	1.0459
HG003	rep2	pVAN	91.9818	2.429	1.0495	1.4038	0.7403	1.1648	1.2308
HG003	rep2	pMTL	91.8761	2.3419	0.8468	1.7097	0.5943	1.4624	1.1688
HG003	rep2	pTOR	91.8969	2.5677	0.9772	1.6843	0.6167	1.2902	0.967
HG003	rep3	pVAN	93.2364	1.3835	1.153	1.1355	0.8268	0.996	1.2688
HG003	rep3	pMTL	93.1687	1.1848	1.0229	1.5155	0.6264	1.241	1.2408
HG003	rep3	pTOR	93.3548	1.2186	1.1956	1.2269	0.7668	1.0543	1.183
HG004	rep1	pVAN	93.5535	1.3183	0.8159	1.0033	1.1666	1.1105	1.032
HG004	rep1	pMTL	93.7815	1.0297	0.6894	1.197	0.8929	1.2471	1.1624
HG004	rep1	pTOR	93.8531	1.1256	0.7842	0.9638	1.0591	1.1479	1.0663
HG004	rep2	pVAN	92.0962	2.6432	0.8986	1.3027	0.7543	1.2111	1.0939
HG004	rep2	pMTL	91.9543	2.5053	0.7498	1.5364	0.6349	1.5197	1.0996
HG004	rep2	pTOR	92.9548	1.3997	1.1611	1.2131	0.9143	1.094	1.263
HG004	rep3	pVAN	92.9081	1.6993	1.1486	1.2022	0.8586	1.0094	1.1738
HG004	rep3	pMTL	92.9156	1.3576	1.0397	1.4473	0.7136	1.2652	1.2609
HG004	rep3	pTOR	93.1348	1.2322	1.2657	1.2474	0.8282	1.033	1.2587
